# Supplementary material for: First evidence of circulation of multiple arboviruses in Algeria
Source: PLoS Negl Trop Dis. 2024 Nov 7;18(11):e0012651. doi: 10.1371/journal.pntd.0012651 (PMC11575824; doi:10.1371/journal.pntd.0012651)
Supplement: S2 Table — (XLSX) [file pntd.0012651.s005.xlsx]

## Sheet: Feuil1
Code of sample	Identified species	Date of collection	Site of collection	Nbr of mosquito by pool
1-K-18	Cx. pipiens	Oct, Sept 2018	El kala	10
2-K-18	Cx. pipiens	Oct, Sept 2018	El kala	10
3-k-18	Cx. pipiens	Oct, Sept 2018	El kala	10
4-k-18	Cx. pipiens	Oct, Sept 2018	El kala	10
5-k-18	Cx. pipiens	Oct, Sept 2018	El kala	10
6-k-18	Cx. pipiens	Oct, Sept 2018	El kala	10
7-k-18	Cx. pipiens	Oct, Sept 2018	El kala	10
8-k-18	Cx. pipiens	Oct, Sept 2018	El kala	10
9-k-18	Cx. pipiens	Oct, Sept 2018	El kala	10
10-k-18	Cx. pipiens	Oct, Sept 2018	El kala	10
11-k-18	Cx. pipiens	Oct, Sept 2018	El kala	10
12-k-18	Cx. pipiens	Oct, Sept 2018	El kala	10
13-k-18	Cx. pipiens	Oct, Sept 2018	El kala	10
14-k-18	Cx. pipiens	Oct, Sept 2018	El kala	10
15-k-18	Cx. pipiens	Oct, Sept 2018	El kala	10
16-k-18	Cx. pipiens	Oct, Sept 2018	El kala	10
17-k-18	Cx. pipiens	Oct, Sept 2018	El kala	10
18-k-18	Cx. pipiens	Oct, Sept 2018	El kala	10
19-k-18	Cx. pipiens	Oct, Sept 2018	El kala	10
20-k-18	Cx. pipiens	Oct, Sept 2018	El kala	10
21-k-18	Cx. pipiens	Oct, Sept 2018	El kala	10
22-k-18	Cx. pipiens	Oct, Sept 2018	El kala	10
23-k-18	Cx. pipiens	Oct, Sept 2018	El kala	10
24-k-18	Cx. pipiens	Oct, Sept 2018	El kala	10
25-k-18	Cx. pipiens	Oct, Sept 2018	El kala	10
26-k-18	Cx. pipiens	Oct, Sept 2018	El kala	10
27-k-18	Cx. pipiens	Oct, Sept 2018	El kala	10
28-k-18	Cq. buxtoni	Oct, Sept 2018	El kala	10
29-k-18	Cx. pipiens	Oct, Sept 2018	El kala	10
30-k-18	Cx. pipiens	Oct, Sept 2018	El kala	10
31-k-18	Cx. pipiens	Oct, Sept 2018	El kala	10
32-k-18	Cx. pipiens	Oct, Sept 2018	El kala	10
33-k-18	Cx. pipiens	Oct, Sept 2018	El kala	10
34-k-18	Cx. pipiens	Oct, Sept 2018	El kala	10
1-T-18	Cx. pipiens	Oct, Sept 2018	TinerkouK	10
2-T-18	Cx. pipiens	Oct, Sept 2018	TinerkouK	10
3-T-18	Cx. pipiens	Oct, Sept 2018	TinerkouK	10
4-T-18	Cx. pipiens	Oct, Sept 2018	TinerkouK	10
5-T-18	Cx. pipiens	Oct, Sept 2018	TinerkouK	10
6-T-18	Cx. pipiens	Oct, Sept 2018	TinerkouK	10
1-K-19	Cx. prexiguus	Oct, Sept 2018	Auberge Tonga	2
2-K-19	Cx. prexiguus	Oct, Sept 2018	Auberge Tonga	10
3-K-19	Cq. buxtoni	Oct, Sept 2018	Auberge Tonga	10
4-K-19	Cx. prexiguus	Oct, Sept 2018	Auberge Tonga	10
5-K-19	Cx. prexiguus	Oct, Sept 2018	Auberge Tonga	10
6-K-19	Cx. prexiguus	Oct, Sept 2018	Auberge Tonga	10
7-K-19	Ur. Unguiculata	Oct, Sept 2018	Auberge Tonga	10
8-K-19	Cx. prexiguus	Oct, Sept 2018	Auberge Tonga	10
9-K-19	Cx. prexiguus	Oct, Sept 2018	Auberge Tonga	10
10-K-19	Cx. prexiguus	Oct, Sept 2018	Auberge Tonga	10
11-K-19	Cx. prexiguus	Oct, Sept 2018	Auberge Tonga	10
12-K-19	Cx. prexiguus	Oct, Sept 2018	Auberge Tonga	10
13-K-19	Cx. prexiguus	Oct, Sept 2018	Auberge Tonga	8
14-K-19	Cx. prexiguus	Oct, Sept 2018	Auberge Tonga	10
15-K-19	Cx. prexiguus	Oct, Sept 2018	Auberge Tonga	10
16-K-19	Ae. caspius	Oct, Sept 2018	lac bleu	10
17-K-19	Cx. prexiguus	Oct, Sept 2018	Obeira	10
18-K-19	Cx. prexiguus	Oct, Sept 2018	lac bleu	10
19-K-19	Cx. prexiguus	Oct, Sept 2018	Auberge Tonga	10
20-K-19	An. labranchiae	Oct, Sept 2018	Auberge Tonga	10
21-K-19	Cx. prexiguus	Oct, Sept 2018	Auberge Tonga	10
22-K-19	Cx. prexiguus	Oct, Sept 2018	Auberge Tonga	10
23-K-19	Cx. prexiguus	Oct, Sept 2018	Auberge Tonga	7
24-K-19	Cq. richiardii	Oct, Sept 2018	Village Tonga	10
25-K-19	Cx. pipiens	Oct, Sept 2018	Village Tonga	5
26-K-19	Cx. prexiguus	Oct, Sept 2018	Village Tonga	8
27-K-19	Cx. prexiguus	Oct, Sept 2018	Village Tonga	8
28-K-19	Cx. prexiguus	Oct, Sept 2018	Village Tonga	8
29-K-19	Cx. prexiguus	Oct, Sept 2018	Auberge Tonga	8
30-K-19	Cx. prexiguus	Oct, Sept 2018	Auberge Tonga	8
31-K-19	Cx. prexiguus	Oct, Sept 2018	Auberge Tonga	8
32-K-19	Ae. caspius	Oct, Sept 2018	lac bleu	6
33-K-19	Cx. prexiguus	Oct, Sept 2018	Auberge Tonga	8
34-K-19	Cx. prexiguus	Oct, Sept 2018	Auberge Tonga	10
35-K-19	Cx. prexiguus	Oct, Sept 2018	Auberge Tonga	8
36-K-19	Cx. prexiguus	Oct, Sept 2018	Auberge Tonga	8
37-K-19	Cx. prexiguus	Oct, Sept 2018	Auberge Tonga	7
38-K-19	Cx. prexiguus	Oct, Sept 2018	Auberge Tonga	8
39-K-19	Ur. Unguiculata	Oct, Sept 2018	Auberge Tonga	8
40-K-19	Cx. prexiguus	Oct, Sept 2018	Auberge Tonga	8
41-K-19	Cx. prexiguus	Oct, Sept 2018	lac bleu	8
42-K-19	Cx. prexiguus	Oct, Sept 2018	lac bleu	10
43-K-19	Cx. prexiguus	Oct, Sept 2018	Auberge Tonga	8
44-K-19	Cx. prexiguus	Oct, Sept 2018	Auberge Tonga	4
45-K-19	Cx. prexiguus	Oct, Sept 2018	Auberge Tonga	8
46-K-19	Cx. prexiguus	Oct, Sept 2018	Auberge Tonga	8
47-K-19	Ae. caspius	Oct, Sept 2018	Obeira	6
48-K-19	Cx. pipiens	Oct, Sept 2018	lac bleu	8
49-K-19	Cx. prexiguus	Oct, Sept 2018	lac bleu	9
50-K-19	Cx. prexiguus	Oct, Sept 2018	Auberge Tonga	10
51-K-19	Cx. prexiguus	Oct, Sept 2018	Auberge Tonga	8
52-K-19	Cq. richiardii	Oct, Sept 2018	Auberge Tonga	10
53-K-19	Cx. prexiguus	Oct, Sept 2018	Auberge Tonga	10
54-K-19	Cx. prexiguus	Oct, Sept 2018	Auberge Tonga	10
55-K-19	Cx. prexiguus	Oct, Sept 2018	Auberge Tonga	6
56-K-19	Cx. prexiguus	Oct, Sept 2018	Auberge Tonga	8
57-K-19	An. labranchiae	Oct, Sept 2018	Auberge Tonga	7
58-K-19	Cx. prexiguus	Oct, Sept 2018	Auberge Tonga	10
59-K-19	Cx. prexiguus	Oct, Sept 2018	Auberge Tonga	10
60-K-19	An. labranchiae	Oct, Sept 2018	Auberge Tonga	10
61-K-19	Cx. prexiguus	Oct, Sept 2018	Auberge Tonga	8
62-K-19	Cq. buxtoni	Oct, Sept 2018	Auberge Tonga	8
63-K-19	Cx. prexiguus	Oct, Sept 2018	Obeira	8
64-K-19	Cq. richiardii	Oct, Sept 2018	lac bleu	10
65-K-19	An. labranchiae	Oct, Sept 2018	Village Tonga	10
66-K-19	Cx. prexiguus	Oct, Sept 2018	Village Tonga	8
67-K-19	Cx. prexiguus	Oct, Sept 2018	Village Tonga	8
68-K-19	Cx. prexiguus	Oct, Sept 2018	Obeira	8
1-T-19	Cx. pipiens	Oct, Sept 2019	Timimoun	10
2-T-19	Cx. pipiens	Oct, Sept 2019	Timimoun	10
3-T-19	Cx. pipiens	Oct, Sept 2019	Timimoun	10
4-T-19	Cx. pipiens	Oct, Sept 2019	Timimoun	10
5-T-19	Cx. pipiens	Oct, Sept 2019	TinerkouK	10
6-T-19	Cx. pipiens	Oct, Sept 2019	TinerkouK	10
7-T-19	Cx. pipiens	Oct, Sept 2019	TinerkouK	10
8-T-19	Ae. caspius	Oct, Sept 2019	Timimoun	10
9-T-19	Cx. pipiens	Oct, Sept 2019	Timimoun	10
10-T-19	Cx. pipiens	Oct, Sept 2019	TinerkouK	10
11-T-19	Cx. pipiens	Oct, Sept 2019	TinerkouK	10
12-T-19	Cx. pipiens	Oct, Sept 2019	Timimoun	10
13-T-19	Ae. caspius	Oct, Sept 2019	Timimoun	7
14-T-19	Ae. caspius	Oct, Sept 2019	Timimoun	10
15-T-19	Ae. caspius	Oct, Sept 2019	Timimoun	8
16-T-19	Cx. pipiens	Oct, Sept 2019	TinerkouK	10
17-T-19	Cx. pipiens	Oct, Sept 2019	TinerkouK	10
18-T-19	Cx. pipiens	Oct, Sept 2019	Timimoun	10
19-T-19	Cx. pipiens	Oct, Sept 2019	Timimoun	10
20-T-19	Ae. caspius	Oct, Sept 2019	Timimoun	7
21-T-19	Cx. pipiens	Oct, Sept 2019	Timimoun	10
22-T-19	Cx. pipiens	Oct, Sept 2019	Timimoun	10
23-T-19	Cx. pipiens	Oct, Sept 2019	Timimoun	9
24-T-19	Cx. pipiens	Oct, Sept 2019	Timimoun	10
25-T-19	Cx. pipiens	Oct, Sept 2019	Timimoun	10
26-T-19	Ae. caspius	Oct, Sept 2019	Timimoun	7
27-T-19	Cx. pipiens	Oct, Sept 2019	Timimoun	10
28-T-19	Cx. pipiens	Oct, Sept 2019	Timimoun	10
29-T-19	Cx. pipiens	Oct, Sept 2019	Timimoun	8
30-T-19	Cx. pipiens	Oct, Sept 2019	Timimoun	10
31-T-19	Ae. caspius	Oct, Sept 2019	Timimoun	8
32-T-19	Cx. pipiens	Oct, Sept 2019	TinerkouK	10
33-T-19	Cx. pipiens	Oct, Sept 2019	TinerkouK	10
34-T-19	Cx. pipiens	Oct, Sept 2019	TinerkouK	10
35-T-19	Cx. pipiens	Oct, Sept 2019	TinerkouK	10
36-T-19	Cx. pipiens	Oct, Sept 2019	TinerkouK	10
37-T-19	Cx. pipiens	Oct, Sept 2019	Timimoun	10
38-T-19	Cx. pipiens	Oct, Sept 2019	Timimoun	10
39-T-19	Ae. caspius	Oct, Sept 2019	Timimoun	10
40-T-19	Ae. caspius	Oct, Sept 2019	Timimoun	7
41-T-19	Ae. caspius	Oct, Sept 2019	Timimoun	10
42-T-19	Ae. caspius	Oct, Sept 2019	Timimoun	7
43-T-19	Cx. pipiens	Oct, Sept 2019	Timimoun	10
44-T-19	Cx. pipiens	Oct, Sept 2019	Timimoun	10
45-T-19	Cx. pipiens	Oct, Sept 2019	Timimoun	10
46-T-19	Cx. pipiens	Oct, Sept 2019	Timimoun	8
47-T-19	Cx. pipiens	Oct, Sept 2019	TinerkouK	10
48-T-19	Cx. pipiens	Oct, Sept 2019	TinerkouK	10
49-T-19	Cx. pipiens	Oct, Sept 2019	TinerkouK	10
50-T-19	Cx. pipiens	Oct, Sept 2019	TinerkouK	10
51-T-19	Cx. pipiens	Oct, Sept 2019	TinerkouK	10
52-T-19	Ae. caspius	Oct, Sept 2019	Timimoun	10
53-T-19	Cx. pipiens	Oct, Sept 2019	Timimoun	10
54-T-19	Cx. pipiens	Oct, Sept 2019	TinerkouK	10
55-T-19	Cx. pipiens	Oct, Sept 2019	TinerkouK	10
56-T-19	Ae. caspius	Oct, Sept 2019	Timimoun	8
57-T-19	Cx. pipiens	Oct, Sept 2019	Timimoun	10
58-T-19	Cx. pipiens	Oct, Sept 2019	Timimoun	10
59-T-19	Ae. caspius	Oct, Sept 2019	Timimoun	7
60-T-19	Cx. pipiens	Oct, Sept 2019	Timimoun	10
61-T-19	Cx. pipiens	Oct, Sept 2019	Timimoun	10
62-T-19	Cx. pipiens	Oct, Sept 2019	Timimoun	10
63-T-19	Cx. pipiens	Oct, Sept 2019	Timimoun	10
64-T-19	Cx. pipiens	Oct, Sept 2019	TinerkouK	10
65-T-19	Cx. pipiens	Oct, Sept 2019	TinerkouK	10
69-K-19	Ur. Unguiculata	Oct, Sept 2019	Auberge Tonga	3
66-T-19	Cx. pipiens	Oct, Sept 2019	Aougrout	7
67-T-19	Cx. prexiguus	Oct, Sept 2019	TinerkouK	8
68-T-19	Ae. caspius	Oct, Sept 2019	Aougrout	6
69-T-19	Cs. longiareolata	Oct, Sept 2019	Aougrout	4
70-T-19	An. d'thali	Oct, Sept 2019	Aougrout	2
71-T-19	Cx. pipiens	Oct, Sept 2019	Timimoun	10
