# Supplementary material for: First evidence of circulation of multiple arboviruses in Algeria
Source: PLoS Negl Trop Dis. 2024 Nov 7;18(11):e0012651. doi: 10.1371/journal.pntd.0012651 (PMC11575824; doi:10.1371/journal.pntd.0012651)
Supplement: S3 Table — (XLSX) [file pntd.0012651.s006.xlsx]

## Sheet: Table X
S1 Table : Comparison of sequence OK644705 with 12th segments of BAVs from different genotypes using Blastn : Homology values and Scores
Description	Acc Number	Genotype	Homology	Max Score	Total Score	Query Cover	E value
Banna virus isolate 02VN180b segment 12 VP12 gene partial cds	EU265727.1	A1	80.97	517	517	0.94	1e-141
Banna virus isolate LN0689 VP12 gene complete cds	FJ217991.1	A1	80.34	529	529	0.99	2e-145
Banna virus isolate LN0688 VP12 gene complete cds	FJ217990.1	A1	80.34	529	529	0.99	2e-145
Banna virus isolate LN0684 VP12 gene complete cds	FJ217989.1	A1	80.34	529	529	0.99	2e-145
Banna virus strain GS42-2 VP12 gene complete cds	FJ160414.1	A1	80.89	533	533	0.99	2e-146
Banna virus isolate GS07KD32 dsRNA binding protein (VP12) gene complete cds	GQ331961.1	A1	80.51	538	538	0.99	4e-148
Banna virus isolate GS07KD16 dsRNA binding protein (VP12) gene complete cds	GQ331956.1	A1	80.51	538	538	0.99	4e-148
Banna virus isolate GS07KD30 dsRNA binding protein (VP12) gene complete cds	GQ331960.1	A1	80.68	543	543	0.99	3e-149
Banna virus isolate GS07KD27 dsRNA binding protein (VP12) gene complete cds	GQ331958.1	A1	80.68	543	543	0.99	3e-149
Banna virus isolate GS07KD15 dsRNA binding protein (VP12) gene complete cds	GQ331955.1	A1	80.68	543	543	0.99	3e-149
Banna virus isolate 02VN078b segment 12 VP12 gene complete cds	EU265705.1	A1	81.06	546	546	0.99	2e-150
Banna virus isolate 02VN009b segment 12 VP12 gene partial cds	EU265682.1	A1	81.06	546	546	0.99	2e-150
Banna virus isolate SX0795 dsRNA binding protein (VP12) gene complete cds	GQ331971.1	A1	81.2	552	552	0.99	6e-152
Banna virus isolate SX0771 dsRNA binding protein (VP12) gene complete cds	GQ331966.1	A1	81.2	552	552	0.99	6e-152
Banna virus isolate SX0789 dsRNA binding protein (VP12) gene complete cds	GQ331967.1	A1	81.37	556	556	0.99	1e-153
Banna virus isolate SX0765 dsRNA binding protein (VP12) gene complete cds	GQ331963.1	A1	81.37	556	556	0.99	1e-153
Banna virus isolate YN12243 segment 12 VP12 gene partial cds	MF141023.1	A2	81.29	531	531	0.94	5e-146
Banna virus isolate 02VN178b segment 12 VP12 gene partial cds	EU265715.1	A2	81.47	535	535	0.94	4e-147
Banna virus strain YN0659 VP12 gene complete cds	FJ161965.1	A2	80.17	536	536	1	1e-147
Coltivirus strain YN-6 VP12 gene complete cds	AY568290.1	A2	81.23	558	558	1	4e-154
Coltivirus strain BJ95-75 VP12 gene complete cds	AY568289.1	A2	81.23	558	558	1	4e-154
Coltivirus BANNA segment 12 Vp12 gene complete cds	AF052030.1	A2	81.23	558	558	1	4e-154
Banna virus strain YN0556 VP12 gene complete cds	FJ161966.1	A2	81.4	563	563	1	3e-155
Banna virus segment 12 complete sequence	KC954622.1	A2	81.57	567	567	1	7e-157
Banna virus isolate NM0706 dsRNA binding protein (VP12) gene complete cds	GQ331973.1	A2	81.57	567	567	1	7e-157
Banna virus isolate 02VN018b segment 12 VP12 gene complete cds	EU265694.1	A2	82.08	581	581	1	1e-160
Banna virus JKT-7043 segment 12 Vp12 gene complete cds	AF052024.1	B	81.71	568	568	1	7e-157
Banna virus JKT-6969 segment 12 Vp12 gene complete cds	AF052008.1	B	81.88	572	572	1	2e-158
Banna virus JKT-6423 segment 12 vp12 gene complete cds	AF019908.1	B	81.88	572	572	1	2e-158
Banna virus isolate HB14-71-01 segment 12 complete sequence	MH521275.1	C	77.4	451	451	0.99	1e-121
Banna virus strain QTM104536 Banna VP12 gene complete cds	KX884648.1	C	79.07	501	501	0.99	9e-137
